# Supplementary material for: An Integrated Framework to Identify Prognostic Biomarkers and Novel Therapeutic Targets in Hepatocellular Carcinoma-Based Disabilities
Source: Biology (Basel). 2024 Nov 24;13(12):966. doi: 10.3390/biology13120966 (PMC11673266; doi:10.3390/biology13120966)
Supplement: Supplementary file 1 [file biology-13-00966-s001.zip]

Archive with 1 entries (1 files):
- biology-3214672-supplementary.pdf
